# Supplementary material for: MOF-Derived ZrO2-Supported Bimetallic Pd–Ni Catalyst for Selective Hydrogenation of 1,3-Butadiene
Source: Molecules. 2024 May 9;29(10):2217. doi: 10.3390/molecules29102217 (PMC11123826; doi:10.3390/molecules29102217)
Supplement: Supplementary file 1 [file molecules-29-02217-s001.zip]

Archive with 1 entries (1 files):
- molecules-2947297-supplementary.pdf
